# Supplementary material for: Serum Metabolites as Potential Markers and Predictors of Depression-like Behavior and Effective Fluoxetine Treatment in Chronically Socially Isolated Rats
Source: Metabolites. 2024 Jul 25;14(8):405. doi: 10.3390/metabo14080405 (PMC11355999; doi:10.3390/metabo14080405)
Supplement: Supplementary file 1 [file metabolites-14-00405-s001.zip]

Archive with 3 entries (3 files):
- Supplementary Figures S1-S3.pdf
- Supplementary Tables S2-S5.pdf
- Supplementary Table S1.xlsx
