# Supplementary material for: Serum Metabolites as Potential Markers and Predictors of Depression-like Behavior and Effective Fluoxetine Treatment in Chronically Socially Isolated Rats
Source: Metabolites. 2024 Jul 25;14(8):405. doi: 10.3390/metabo14080405 (PMC11355999; doi:10.3390/metabo14080405)
Supplement: Supplementary file 1 [file metabolites-14-00405-s001.zip › Supplementary Table S1.xlsx]

## Sheet: Samples
Name	Formula	Molecular Weight	RT [min]	Sample_C_1	Sample_C_2	Sample_C_3	Sample_C_4	Sample_C_5	Sample_C_6	Sample_CF_1	Sample_CF_2	Sample_CF_3	Sample_CF_4	Sample_CF_5	Sample_CF_6	Sample_CF_7	Sample_CF_8	Sample_IS_1	Sample_IS_2	Sample_IS_3	Sample_IS_4	Sample_IS_5	Sample_IS_6	Sample_ISF_1	Sample_ISF_2	Sample_ISF_3	Sample_ISF_4	Sample_ISF_5	Sample_ISF_6	Sample_ISF_7	Sample_ISF_8
Urea	C H4 N2 O	60.0325	3.525	7.06013e+09	6.09001e+09	5.86815e+09	5.22319e+09	5.96904e+09	6.60925e+09	8.01348e+09	6.71228e+09	8.12182e+09	6.92886e+09	5.31067e+09	7.10206e+09	6.71956e+09	5.94273e+09	6.31881e+09	4.96905e+09	7.00158e+09	5.91578e+09	6.08263e+09	5.23149e+09	6.02594e+09	7.12297e+09	7.47651e+09	6.45027e+09	8.08292e+09	6.5809e+09	6.00997e+09	6.3282e+09
Glycine	C2 H5 N O2	75.0319	12.051	1.94393e+08	1.71253e+08	1.43223e+08	2.92914e+08	1.37711e+08	1.24486e+08	2.18576e+08	2.20973e+08	3.23009e+08	2.20524e+08	1.80991e+08	1.40201e+08	1.13583e+08	1.00753e+08	2.00055e+08	2.14365e+08	1.29682e+08	1.76281e+08	1.18819e+08	8.84506e+07	1.46968e+08	1.30291e+08	1.61846e+08	1.71714e+08	2.89046e+08	1.81235e+08	1.83963e+08	1.18884e+08
Pyruvate	C3 H4 O3	88.0166	2.654	2.25174e+08	9.64513e+07	8.79894e+07	1.82601e+08	6.94645e+07	1.69901e+08	1.29397e+08	1.09947e+08	1.12757e+08	1.46526e+08	7.58067e+07	1.02737e+08	1.44791e+08	8.88503e+07	2.23504e+08	8.82122e+07	1.41241e+08	1.32557e+08	9.64157e+07	7.50374e+07	8.96801e+07	6.30188e+07	6.27924e+07	2.35625e+08	2.86921e+08	3.59345e+08	1.61674e+08	1.65516e+08
Putrescine	C4H12N2	88.0999	21.479	4.40542e+07	5.77729e+07	4.49977e+07	4.56233e+07	4.12685e+07	4.01404e+07	4.43304e+07	4.5722e+07	4.69367e+07	3.85637e+07	2.95696e+07	3.40746e+07	2.81365e+07	2.81762e+07	7.26479e+07	4.86176e+07	4.30044e+07	3.26594e+07	2.80248e+07	2.29996e+07	4.2972e+07	4.37477e+07	5.08819e+07	4.75813e+07	3.46716e+07	3.80603e+07	2.96298e+07	3.03903e+07
Lactate	C3 H6 O3	90.0323	1.593	7.78365e+09	7.3867e+09	8.43408e+09	1.02162e+10	1.59331e+10	1.39696e+10	1.6656e+10	7.30335e+09	7.07041e+09	8.56623e+09	4.22037e+09	4.82124e+09	7.4753e+09	8.86944e+09	1.05465e+10	5.78767e+09	1.52271e+10	1.01234e+10	4.09223e+09	4.31482e+09	6.32182e+09	4.06297e+09	1.09433e+10	1.28854e+10	8.25384e+09	1.2911e+10	9.14063e+09	6.67109e+09
Amino(iso)butyric acid/Dimethylglycine	C4 H9 N O2	103.063	10.356	3.97378e+08	4.21897e+08	5.20836e+08	2.62896e+08	3.32586e+08	2.94873e+08	4.61955e+08	4.53557e+08	4.31306e+08	2.65895e+08	2.82257e+08	3.78011e+08	2.61726e+08	3.20468e+08	1.93e+08	2.93707e+08	4.77394e+08	3.33743e+08	2.72218e+08	2.58445e+08	4.55788e+08	4.4361e+08	3.47528e+08	4.4708e+08	3.24639e+08	3.47104e+08	4.05258e+08	4.20213e+08
Choline	C5 H13 N O	103.099	8.484	5.16501e+09	5.92301e+09	6.40735e+09	6.25096e+09	5.75741e+09	5.1798e+09	5.15306e+09	5.93913e+09	4.83685e+09	4.77376e+09	5.72653e+09	4.57213e+09	3.0025e+09	5.08713e+09	7.37314e+09	7.92211e+09	6.51119e+09	7.3728e+09	7.84551e+09	7.09907e+09	4.56189e+09	6.85268e+09	5.70546e+09	7.26255e+09	5.39827e+09	7.79481e+09	6.04683e+09	5.63517e+09
Serine	C3 H7 N O3	105.042	12.228	7.24562e+08	6.12623e+08	5.27115e+08	6.27344e+08	6.9503e+08	4.88159e+08	7.31801e+08	5.60978e+08	7.7498e+08	6.33379e+08	4.6573e+08	5.88884e+08	5.05932e+08	3.73167e+08	6.96171e+08	6.09796e+08	6.69978e+08	5.90396e+08	4.87557e+08	3.94344e+08	4.87311e+08	4.46653e+08	6.15615e+08	5.42297e+08	6.31929e+08	5.59628e+08	6.07766e+08	5.35661e+08
Cytosine	C4 H5 N3 O	111.043	8.757	2.05111e+09	1.65643e+09	2.25156e+09	1.72493e+09	1.85177e+09	1.87921e+09	2.30149e+09	2.23997e+09	2.23652e+09	1.91095e+09	1.72893e+09	2.06788e+09	2.14114e+09	1.76375e+09	2.00397e+09	1.90041e+09	2.02233e+09	1.99883e+09	1.70467e+09	1.41176e+09	2.05057e+09	1.75975e+09	1.89937e+09	2.07931e+09	2.24109e+09	2.35186e+09	2.05116e+09	2.34227e+09
Histamine	C5 H9 N3	111.079	19.729	9.15979e+08	7.74266e+08	7.43209e+08	7.13071e+08	7.97436e+08	4.60341e+08	5.54863e+08	1.19289e+08	3.37207e+08	1.88479e+08	2.22931e+08	2.1247e+08	4.43944e+08	1.53986e+08	9.35049e+08	5.99611e+08	6.70923e+08	7.01739e+08	5.98944e+08	4.29405e+08	2.96652e+08	4.072e+08	2.39421e+08	3.64815e+08	2.85785e+08	4.72318e+08	3.19905e+08	3.14441e+08
Uracil	C4 H4 N2 O2	112.029	2.015	6.98417e+06	7.97719e+06	6.02022e+06	5.18677e+06	9.51484e+06	7.84309e+06	7.30544e+06	5.56686e+06	1.89289e+06	4.05549e+06	3.08967e+06	2.71196e+06	3.199e+06	3.61558e+06	9.33327e+06	3.27307e+06	6.75457e+06	3.92403e+06	6.00703e+06	5.87474e+06	5.74453e+06	6.27649e+06	7.13065e+06	6.81032e+06	2.50292e+06	6.33912e+06	4.37733e+06	2.89877e+06
Creatinine	C4 H7 N3 O	113.059	8.685	2.35652e+09	2.28313e+09	2.63692e+09	2.13203e+09	2.44891e+09	2.36131e+09	2.73295e+09	2.52956e+09	2.75612e+09	2.45675e+09	2.03075e+09	2.5615e+09	2.16268e+09	2.03667e+09	2.58014e+09	2.92113e+09	2.44682e+09	2.39105e+09	2.25254e+09	2.07204e+09	2.36356e+09	2.38745e+09	2.49246e+09	2.80625e+09	2.71787e+09	3.11584e+09	2.96185e+09	2.62712e+09
Proline	C5 H9 N O2	115.063	10.259	7.42255e+09	5.95014e+09	6.58754e+09	6.10157e+09	6.35753e+09	6.57015e+09	7.76687e+09	6.28075e+09	7.34247e+09	6.61689e+09	5.21351e+09	7.02562e+09	6.45936e+09	5.06133e+09	5.24614e+09	5.90869e+09	7.75953e+09	6.84196e+09	5.07696e+09	4.71522e+09	5.72529e+09	5.79105e+09	5.52975e+09	6.90571e+09	8.02713e+09	6.62781e+09	7.16896e+09	7.18253e+09
N-Acetylglycine	C4 H7 N O3	117.044	2.215	1.25395e+07	1.29542e+07	1.15091e+07	1.18491e+07	1.14974e+07	1.10487e+07	1.00702e+07	1.17229e+07	8.03176e+06	1.00847e+07	6.32406e+06	9.00305e+06	9.60533e+06	1.3194e+07	1.44143e+07	1.21162e+07	1.21769e+07	1.60252e+07	1.1392e+07	9.26062e+06	6.58508e+06	1.039e+07	8.07543e+06	1.00021e+07	9.85399e+06	8.99383e+06	8.67203e+06	7.1445e+06
Guanidinoacetate	C3 H7 N3 O2	117.054	11.716	3.28858e+07	2.92478e+07	3.14027e+07	3.63436e+07	2.7603e+07	3.39774e+07	7.34109e+07	3.69161e+07	6.38246e+07	6.25427e+07	3.49749e+07	6.14233e+07	2.44001e+07	3.71418e+07	4.41617e+07	3.16568e+07	2.73912e+07	2.47391e+07	2.23874e+07	1.64909e+07	5.70248e+07	5.65375e+07	3.6094e+07	5.97777e+07	7.0789e+07	5.12428e+07	4.94975e+07	3.33414e+07
Indole;1-Benzazole	C8 H7 N	117.058	8.979	1.76301e+08	1.53749e+08	1.4339e+08	1.69001e+08	1.57955e+08	1.76452e+08	1.69217e+08	1.6225e+08	1.92185e+08	1.95832e+08	1.20646e+08	1.74273e+08	1.63674e+08	1.54778e+08	1.64143e+08	1.45062e+08	1.40137e+08	1.41692e+08	1.49013e+08	1.20878e+08	1.46796e+08	1.3108e+08	1.38129e+08	1.50194e+08	2.1081e+08	1.7487e+08	1.6465e+08	1.48292e+08
Valine	C5 H11 N O2	117.079	9.641	4.26244e+09	4.18093e+09	3.9512e+09	4.04972e+09	3.25449e+09	3.80819e+09	4.96246e+09	3.5634e+09	4.61613e+09	4.54045e+09	2.91724e+09	3.97048e+09	4.78979e+09	3.73899e+09	3.97263e+09	3.84265e+09	5.06183e+09	4.57661e+09	3.81695e+09	2.72216e+09	4.2298e+09	3.95084e+09	3.6352e+09	4.30061e+09	3.77417e+09	4.4265e+09	4.16768e+09	4.10703e+09
Betaine	C5 H11 N O2	117.079	10.086	1.90965e+10	1.8363e+10	2.19886e+10	2.23804e+10	2.12015e+10	1.89401e+10	1.81764e+10	2.18525e+10	2.31476e+10	1.76161e+10	2.05703e+10	2.0078e+10	1.85897e+10	1.97939e+10	2.0417e+10	2.48778e+10	1.96323e+10	1.90795e+10	2.12139e+10	2.01799e+10	2.17828e+10	2.11893e+10	1.85557e+10	2.25776e+10	2.09091e+10	1.99624e+10	2.1102e+10	2.07706e+10
Succinate	C4 H6 O4	118.028	2.044	3.05899e+08	2.82728e+08	2.93249e+08	9.28669e+08	3.48893e+08	4.67833e+08	7.90867e+08	3.59908e+08	1.40528e+09	1.29781e+09	1.15412e+09	1.50099e+09	1.17814e+09	7.82447e+08	6.16404e+08	5.17178e+08	3.45316e+08	4.31904e+08	2.77877e+08	2.36398e+08	6.40314e+08	7.87439e+08	1.6176e+09	1.2165e+09	1.89974e+09	1.26554e+09	1.34906e+09	1.06542e+09
3-Methylhistamine	C6 H11 N3	125.095	16.639	6.73547e+06	6.79148e+06	7.573e+06	6.53938e+06	5.95332e+06	8.26593e+06	8.96695e+06	3.93666e+06	7.23347e+06	8.34394e+06	6.81891e+06	6.18763e+06	3.8406e+06	4.71697e+06	6.82311e+06	6.87671e+06	7.72299e+06	6.48026e+06	4.23787e+06	3.0092e+06	8.62926e+06	8.64249e+06	7.47939e+06	6.53134e+06	9.84565e+06	6.9151e+06	7.13717e+06	6.08662e+06
N-Methylhistamine	C6 H11 N3	125.095	18.83	9.53669e+06	7.38727e+06	1.04184e+07	1.097e+07	7.90232e+06	8.51266e+06	1.23576e+07	9.31001e+06	1.48595e+07	7.11643e+06	6.15572e+06	8.43162e+06	1.06433e+07	7.92524e+06	7.77613e+06	4.75839e+06	8.155e+06	8.89935e+06	1.12236e+07	9.13955e+06	1.22502e+07	1.44499e+07	8.25308e+06	1.67638e+07	1.19661e+07	1.48902e+07	5.55433e+06	1.33128e+07
Leucine	C6 H13 N O2	131.094	8.639	9.60803e+09	5.81206e+09	5.74613e+09	7.59798e+09	1.03444e+10	1.04756e+10	8.91894e+09	7.97682e+09	9.51377e+09	7.26083e+09	8.96732e+09	7.0346e+09	9.11973e+09	8.22877e+09	1.24912e+10	9.39866e+09	1.02374e+10	7.71196e+09	5.96265e+09	7.7754e+09	5.71405e+09	5.51371e+09	7.44524e+09	6.81262e+09	1.23189e+10	6.13153e+09	6.27602e+09	1.36042e+10
Ureidopropionic acid	C4 H8 N2 O3	132.053	3.986	3.31983e+07	5.57791e+07	3.61589e+07	6.76127e+07	3.34998e+07	3.57238e+07	2.98294e+07	1.85981e+07	2.88416e+07	2.40679e+07	3.5706e+07	3.3551e+07	4.47087e+07	2.02589e+07	2.32049e+07	4.01481e+07	5.40061e+07	2.89901e+07	3.68567e+07	2.5114e+07	2.99711e+07	3.67814e+07	3.7969e+07	4.25983e+07	3.90747e+07	3.6483e+07	3.90928e+07	4.26085e+07
Asparagine	C4 H8 N2 O3	132.053	12.211	2.26648e+08	2.23417e+08	2.00515e+08	2.17671e+08	2.91236e+08	2.0246e+08	3.39259e+08	3.12552e+08	2.9208e+08	2.51703e+08	1.49419e+08	2.02869e+08	1.25879e+08	1.31022e+08	1.58898e+08	1.84996e+08	2.5401e+08	2.04051e+08	1.49817e+08	1.08699e+08	1.56828e+08	1.67225e+08	1.70183e+08	1.91172e+08	2.28883e+08	2.46252e+08	2.15367e+08	1.93251e+08
Ornithine	C5 H12 N2 O2	132.09	17.27	7.76447e+08	8.09895e+08	6.80624e+08	8.32387e+08	7.13881e+08	8.79085e+08	8.03195e+08	6.69964e+08	8.4098e+08	6.44238e+08	1.09843e+09	6.31868e+08	5.90992e+08	2.82215e+08	5.61237e+08	4.34575e+08	8.4165e+08	8.96214e+08	5.00139e+08	3.34684e+08	3.73403e+08	5.71236e+08	5.0247e+08	7.26055e+08	8.03804e+08	4.01914e+08	6.39841e+08	4.80777e+08
Aspartate	C4 H7 N O4	133.037	12.348	3.58801e+07	4.09634e+07	1.80824e+07	2.67419e+07	3.59566e+07	2.42461e+07	1.95669e+07	1.611e+07	2.15784e+07	2.00887e+07	2.04195e+07	1.57319e+07	1.66085e+07	1.36981e+07	3.66322e+07	4.60607e+07	4.32675e+07	3.162e+07	2.93159e+07	2.49097e+07	1.31205e+07	1.73311e+07	2.76656e+07	2.25104e+07	1.25017e+07	1.46118e+07	1.80576e+07	1.33288e+07
Trigonelline	C7 H7 N O2	137.047	10.15	8.57354e+08	7.93926e+08	8.56795e+08	6.71458e+08	8.70048e+08	8.53796e+08	9.77871e+08	7.43437e+08	1.05412e+09	1.09209e+09	6.38702e+08	9.92488e+08	1.06235e+09	1.26015e+09	6.08278e+08	8.49943e+08	1.01935e+09	1.09432e+09	6.9762e+08	7.78207e+08	1.02554e+09	1.02793e+09	7.39057e+08	6.77522e+08	1.04944e+09	9.06543e+08	8.44634e+08	9.89603e+08
Urocanate	C6 H6 N2 O2	138.043	4.814	1.30865e+08	1.83886e+08	1.75742e+08	3.28653e+08	2.54839e+08	1.52843e+08	1.02328e+08	1.2828e+08	1.09552e+08	1.33652e+08	2.03404e+08	1.17435e+08	6.59619e+07	1.12886e+08	1.85483e+08	1.63481e+08	1.36064e+08	1.03693e+08	1.36738e+08	8.78272e+07	1.67302e+08	1.34361e+08	1.08151e+08	1.11279e+08	9.981e+07	2.54937e+08	1.18648e+08	1.33993e+08
Stachydrine	C7 H13 N O2	143.094	9.981	3.58044e+09	4.96972e+09	2.81131e+09	2.12285e+09	1.73478e+09	2.1881e+09	1.00039e+10	1.02396e+10	1.1215e+10	9.5698e+09	6.84777e+09	9.17433e+09	9.48217e+09	9.44247e+09	6.61465e+09	3.37253e+09	4.60256e+09	2.8977e+09	3.27032e+09	3.58316e+09	1.01109e+10	9.17828e+09	8.06776e+09	7.41052e+09	1.13661e+10	1.04616e+10	8.6045e+09	9.34474e+09
Deoxycarnitine	C7 H15 N O2	145.11	8.837	3.84481e+08	3.392e+08	3.17618e+08	4.72129e+08	3.17894e+08	3.93566e+08	3.90693e+08	4.58041e+08	5.03689e+08	5.57575e+08	7.21029e+08	6.2664e+08	4.24402e+08	4.77746e+08	4.86528e+08	3.20919e+08	3.06485e+08	3.19362e+08	3.45299e+08	2.83097e+08	4.6877e+08	4.42026e+08	2.57175e+08	6.48737e+08	8.80342e+08	5.76353e+08	4.59329e+08	3.72606e+08
Glutamine	C5 H10 N2 O3	146.069	12.021	2.47402e+09	2.86418e+09	2.29205e+09	2.74552e+09	2.39634e+09	2.48845e+09	2.54686e+09	2.84232e+09	2.31196e+09	2.36025e+09	1.4648e+09	2.00425e+09	1.43861e+09	1.59745e+09	2.26431e+09	1.77661e+09	2.18756e+09	2.1429e+09	1.43768e+09	1.1565e+09	2.16805e+09	1.676e+09	1.79312e+09	2.21428e+09	2.83526e+09	2.07475e+09	1.88016e+09	2.01259e+09
Lysine	C6 H14 N2 O2	146.105	16.899	5.19614e+09	5.62777e+09	3.98968e+09	5.18859e+09	3.98356e+09	4.72359e+09	5.62229e+09	4.48681e+09	4.82718e+09	5.17507e+09	3.75927e+09	3.31737e+09	3.01394e+09	2.32694e+09	4.13751e+09	3.58359e+09	3.87585e+09	2.88116e+09	2.11011e+09	1.50908e+09	3.43279e+09	3.6583e+09	4.57716e+09	5.09326e+09	5.27555e+09	4.9638e+09	4.03765e+09	3.17125e+09
Glutamic acid	C5 H9 N O4	147.054	11.751	1.12988e+08	5.65347e+07	3.68364e+07	5.74902e+07	5.93026e+07	6.66801e+07	2.29797e+07	5.85767e+07	5.79436e+07	7.01295e+07	7.94344e+07	4.0545e+07	5.67724e+07	3.5149e+07	6.70228e+07	7.72567e+07	7.80007e+07	6.15739e+07	8.56029e+07	4.00374e+07	1.66923e+07	3.65102e+07	7.33476e+07	5.43075e+07	6.30617e+07	4.34991e+07	6.97908e+07	3.23773e+07
N-Acetylserine	C5 H9 N O4	147.054	3.815	5.67994e+07	6.75658e+07	4.75762e+07	6.03781e+07	5.86003e+07	6.04333e+07	4.73431e+07	4.72027e+07	5.38294e+07	4.78126e+07	5.47096e+07	7.13473e+07	4.44309e+07	3.89518e+07	5.99522e+07	5.63535e+07	5.96212e+07	4.16372e+07	4.44338e+07	3.83349e+07	4.05345e+07	5.03888e+07	4.91012e+07	4.30175e+07	5.64454e+07	3.97457e+07	4.8343e+07	4.30394e+07
Methionine	C5 H11 N O2 S	149.051	9.258	7.93495e+08	6.91926e+08	6.52441e+08	7.15783e+08	6.74752e+08	6.42941e+08	9.50947e+08	6.97663e+08	9.88902e+08	8.35076e+08	7.10542e+08	7.05977e+08	1.47156e+08	5.72398e+08	5.60858e+08	6.37299e+08	7.22359e+08	5.53614e+08	6.00412e+08	3.65301e+08	5.79761e+08	5.52043e+08	6.99503e+08	8.36922e+08	8.91804e+08	7.42208e+08	6.03158e+08	7.20635e+08
Histidine	C6 H9 N3 O2	155.069	16.148	2.83054e+09	2.52204e+09	2.04732e+09	2.69725e+09	2.41545e+09	2.6185e+09	2.73627e+09	3.11293e+09	2.21035e+09	2.58524e+09	1.54566e+09	2.20737e+09	1.94871e+09	1.65092e+09	2.29577e+09	1.95508e+09	2.31347e+09	1.89901e+09	1.67645e+09	1.2037e+09	2.05339e+09	2.10473e+09	2.36741e+09	2.25786e+09	2.61102e+09	2.3943e+09	2.63569e+09	2.02174e+09
Orotic acid	C5 H4 N2 O4	156.018	8.584	2.91452e+07	3.36858e+07	8.19227e+06	4.01708e+07	2.91392e+07	3.00695e+07	2.48256e+07	2.6393e+07	3.10384e+07	2.45611e+07	7.97555e+06	1.19854e+07	1.59377e+07	5.75902e+06	4.98194e+07	8.35618e+06	1.25513e+07	9.27719e+06	6.48043e+06	4.72362e+06	7.65535e+06	5.95437e+06	2.74738e+07	2.70687e+07	2.25749e+07	2.40564e+07	3.32877e+07	6.31839e+06
Allantoin	C4 H6 N4 O3	158.045	8.665	6.05533e+08	5.51301e+08	4.94692e+08	5.41682e+08	6.01101e+08	5.18429e+08	6.71907e+08	5.3374e+08	6.6187e+08	6.34167e+08	4.07555e+08	5.63925e+08	4.22147e+08	4.74363e+08	5.32733e+08	4.23364e+08	5.6285e+08	4.78702e+08	4.47801e+08	3.57851e+08	4.76126e+08	5.35354e+08	6.87939e+08	6.01317e+08	6.059e+08	7.7513e+08	5.94385e+08	5.01233e+08
Carnitine	C7 H15 N O3	161.105	10.875	2.40341e+10	2.4023e+10	1.6654e+10	2.31816e+10	1.92234e+10	1.62597e+10	2.55008e+10	1.74131e+10	2.04055e+10	1.71131e+10	1.34331e+10	1.26249e+10	1.26558e+10	1.45623e+10	2.27951e+10	1.68841e+10	1.63043e+10	1.42918e+10	1.61524e+10	1.46864e+10	1.81341e+10	1.36922e+10	2.11443e+10	1.80443e+10	2.04547e+10	1.84519e+10	1.95708e+10	1.33333e+10
3-Hydroxy-3-methylglutarate	C6 H10 O5	162.054	2.331	3.4272e+07	2.77064e+07	2.1085e+07	2.19553e+07	2.94535e+07	3.13053e+07	2.78032e+07	1.76221e+07	2.06685e+07	2.17673e+07	1.60243e+07	1.63083e+07	1.05854e+07	1.61296e+07	3.75422e+07	3.04192e+07	2.6295e+07	2.81798e+07	3.23455e+07	2.68796e+07	1.47488e+07	2.60525e+07	3.44417e+07	3.10872e+07	2.65965e+07	3.00843e+07	3.10346e+07	1.68058e+07
Methionine sulfoxide	C5 H11 N O3 S	165.046	12.088	1.32901e+08	1.53817e+08	1.23075e+08	1.08879e+08	1.98463e+08	1.029e+08	2.37574e+08	1.94351e+08	2.25844e+08	1.66042e+08	8.86975e+07	1.35162e+08	1.9644e+08	1.16376e+08	1.41523e+08	1.40156e+08	1.90478e+08	1.4128e+08	8.4094e+07	7.62639e+07	9.89608e+07	1.02142e+08	1.28229e+08	6.99057e+07	1.31256e+08	7.77391e+07	1.19595e+08	1.02995e+08
7-Methylguanine	C6 H7 N5 O	165.065	6.628	8.86087e+07	9.43358e+07	9.55839e+07	8.05838e+07	9.57602e+07	9.34143e+07	1.87517e+08	2.26918e+08	2.19148e+08	1.90726e+08	1.38608e+08	1.58842e+08	1.10178e+08	1.4426e+08	9.98154e+07	7.78723e+07	1.13975e+08	7.91455e+07	8.72484e+07	5.86927e+07	1.89347e+08	1.9265e+08	2.16881e+08	2.87837e+08	2.0769e+08	2.73703e+08	2.37299e+08	2.06684e+08
Phenylalanine	C9 H11 N O2	165.08	8.439	6.93866e+07	7.44303e+07	7.45764e+07	6.42863e+07	6.23713e+07	7.30374e+07	6.90263e+07	7.1546e+07	7.30215e+07	5.78449e+07	3.26024e+07	7.33696e+07	5.71383e+07	4.57495e+07	6.85442e+07	6.92325e+07	8.13033e+07	5.77138e+07	4.52056e+07	5.1883e+07	5.85523e+07	5.73093e+07	4.7746e+07	5.0808e+07	5.10923e+07	4.50081e+07	3.70425e+07	4.44798e+07
1-Methylxanthine	C6 H6 N4 O2	166.049	6.631	725307	758026	517642	616886	380753	838569	1.07006e+06	1.68629e+06	1.4265e+06	1.17483e+06	964090	797937	761717	1.69721e+06	635187	583930	1.14265e+06	538097	759580	376439	1.1127e+06	1.24231e+06	1.53036e+06	2.3354e+06	1.32101e+06	2.40574e+06	2.22063e+06	2.15146e+06
Urate	C5 H4 N4 O3	168.029	8.941	5.69245e+08	4.9665e+08	4.2302e+08	6.41951e+08	6.35951e+08	7.27122e+08	8.06078e+08	5.18526e+08	6.03041e+08	6.82996e+08	4.65993e+08	3.83461e+08	3.17628e+08	3.66838e+08	5.74119e+08	3.38946e+08	3.82486e+08	3.44087e+08	3.63628e+08	3.46418e+08	4.26127e+08	5.17318e+08	6.10913e+08	6.17024e+08	5.86117e+08	6.57056e+08	5.6998e+08	3.08206e+08
Vanillic acid	C8 H8 O4	168.043	3.523	3.41674e+07	2.7052e+07	2.67074e+07	2.03755e+07	2.13976e+07	2.70215e+07	5.77146e+07	2.60964e+07	3.9973e+07	3.273e+07	1.47788e+07	2.90132e+07	2.46709e+07	2.04116e+07	2.12901e+07	2.51462e+07	2.61854e+07	1.66289e+07	1.572e+07	1.093e+07	1.59696e+07	1.80262e+07	1.75702e+07	2.02473e+07	3.43052e+07	2.20021e+07	1.9673e+07	2.727e+07
Pyridoxamine	C8 H12 N2 O2	168.09	13.335	4.05666e+07	3.47796e+07	3.01062e+07	2.25198e+07	3.21099e+07	2.34456e+07	4.35131e+07	3.26413e+07	3.13925e+07	3.18554e+07	1.47879e+07	2.78073e+07	1.29377e+07	2.55739e+07	3.31915e+07	3.31372e+07	3.81202e+07	2.70457e+07	2.54601e+07	2.28377e+07	4.19347e+07	3.89164e+07	2.3084e+07	2.91732e+07	2.94891e+07	2.00301e+07	1.97828e+07	2.76783e+07
1-Methylhistidine	C7 H11 N3 O2	169.085	15.915	1.75656e+08	1.97427e+08	2.26456e+08	1.84734e+08	1.69557e+08	1.74831e+08	2.7611e+08	2.90293e+08	2.39943e+08	2.88793e+08	1.62678e+08	2.86297e+08	1.89631e+08	1.45993e+08	2.14481e+08	2.07464e+08	2.75759e+08	1.5332e+08	1.09422e+08	8.52075e+07	2.00936e+08	1.70259e+08	1.98732e+08	2.76273e+08	3.01039e+08	2.33449e+08	2.09324e+08	2.12744e+08
3-Methylhistidine	C7 H11 N3 O2	169.086	16.632	3.77887e+08	4.62406e+08	3.74516e+08	3.74163e+08	3.24903e+08	4.17487e+08	4.57226e+08	2.19403e+08	3.88154e+08	4.40057e+08	3.31349e+08	3.43686e+08	2.28207e+08	2.55901e+08	3.80526e+08	3.93265e+08	4.35978e+08	3.92061e+08	2.6025e+08	1.59882e+08	4.32359e+08	5.11024e+08	4.48394e+08	3.36279e+08	5.78748e+08	4.00127e+08	3.49197e+08	3.28069e+08
Arginine	C6 H14 N4 O2	174.112	16.5	4.59896e+09	4.0069e+09	2.65307e+09	3.79925e+09	3.65312e+09	3.79855e+09	4.3032e+09	4.13946e+09	4.09199e+09	3.92349e+09	1.38141e+09	3.15998e+09	3.00596e+09	1.93119e+09	3.64746e+09	3.22059e+09	3.54274e+09	2.19352e+09	2.02899e+09	1.47698e+09	3.47724e+09	2.49888e+09	3.30993e+09	3.53558e+09	4.32193e+09	3.83112e+09	3.70009e+09	2.37414e+09
N-Acetylaspartic acid	C6 H9 N O5	175.049	4.965	2.78982e+07	3.58664e+07	3.10601e+07	4.20493e+07	4.21105e+07	3.89401e+07	3.8008e+07	4.99396e+07	2.89692e+07	3.74255e+07	2.50228e+07	3.27637e+07	2.75304e+07	2.14313e+07	3.16546e+07	2.91945e+07	2.87708e+07	2.02085e+07	2.22643e+07	1.98216e+07	2.35153e+07	2.5211e+07	2.38712e+07	2.81627e+07	3.36822e+07	3.83134e+07	2.71097e+07	1.54798e+07
Citrulline	C6 H13 N3 O3	175.096	12.762	1.71617e+09	1.53029e+09	1.54734e+09	1.35921e+09	1.56464e+09	1.51019e+09	1.42882e+09	1.79244e+09	1.61145e+09	1.35554e+09	9.46072e+08	1.0962e+09	1.03605e+09	7.39167e+08	1.43377e+09	1.32715e+09	1.65692e+09	1.17951e+09	8.23742e+08	5.71186e+08	9.91566e+08	8.73376e+08	1.20264e+09	1.02541e+09	1.24835e+09	1.55817e+09	7.20169e+08	9.91127e+08
Myo-Inositol	C6H12O6	180.064	11.945	5.8869e+06	6.3981e+06	1.17649e+07	6.21936e+06	6.10948e+06	5.66004e+06	6.47977e+06	4.28166e+06	8.0135e+06	2.04648e+07	3.80308e+06	4.55255e+06	1.95152e+07	3.21692e+06	4.95316e+06	6.92291e+06	5.27275e+06	5.05013e+06	3.44448e+06	4.28925e+06	2.82699e+06	2.87869e+06	1.1996e+07	5.82442e+06	2.00438e+07	4.66573e+06	6.7249e+06	1.51908e+07
3-(4-Hydroxyphenyl)lactate	C9 H10 O4	182.059	2.406	6.85211e+07	4.52653e+07	5.47448e+07	3.8421e+07	4.05742e+07	3.8079e+07	2.37235e+07	3.30936e+07	3.36211e+07	3.33858e+07	3.0533e+07	2.62589e+07	3.39532e+07	2.91712e+07	4.20156e+07	4.44309e+07	3.98114e+07	4.4012e+07	3.69596e+07	3.18224e+07	3.43559e+07	4.27283e+07	3.74257e+07	4.35964e+07	2.3821e+07	4.47584e+07	3.96238e+07	2.34919e+07
Pyridoxic acid	C8 H9 N O4	183.053	2.912	8.42796e+07	1.01232e+08	7.86367e+07	1.38754e+08	8.30691e+07	8.75171e+07	6.74983e+07	9.43555e+07	5.93923e+07	9.5049e+07	6.50774e+07	7.29653e+07	2.70323e+07	7.21813e+07	9.33232e+07	6.69255e+07	1.02288e+08	6.19919e+07	8.19728e+07	5.84256e+07	5.86079e+07	7.14928e+07	1.0733e+08	7.75766e+07	6.78971e+07	1.05085e+08	8.37222e+07	6.02252e+07
Ala-Pro(Alanyl-Proline)	C8 H14 N2 O3	186.1	5.254	3.3971e+06	2.48999e+06	3.4136e+06	3.19136e+06	2.95846e+06	3.40268e+06	6.82542e+06	2.77343e+06	6.01782e+06	7.95337e+06	2.25234e+06	5.29121e+06	3.93811e+06	6.51088e+06	3.78893e+06	5.19835e+06	4.01311e+06	4.82407e+06	2.84182e+06	2.11288e+06	3.09436e+06	5.99551e+06	3.35645e+06	5.20995e+06	1.01334e+07	4.23034e+06	2.44259e+06	2.85805e+06
N8-Acetylspermidine	C9 H21 N3 O	187.168	19.782	1.58204e+07	1.79801e+07	1.69882e+07	1.73996e+07	1.59873e+07	1.68752e+07	2.34659e+07	2.43073e+07	1.85449e+07	1.76891e+07	1.10778e+07	1.33078e+07	1.73798e+07	1.43877e+07	1.61201e+07	1.85289e+07	2.11127e+07	1.29171e+07	1.29002e+07	8.59792e+06	1.85182e+07	1.68691e+07	2.06986e+07	1.70403e+07	1.77436e+07	2.06774e+07	1.4272e+07	1.61236e+07
N1-Acetylspermidine	C9 H21 N3 O	187.168	19.197	2.18362e+07	1.26035e+07	1.26718e+07	9.26494e+06	1.29984e+07	1.11816e+07	2.17681e+07	1.31743e+07	1.65914e+07	1.16486e+07	3.65454e+06	1.48104e+07	2.57627e+07	7.91273e+06	3.95689e+06	2.99065e+06	7.09887e+06	5.94514e+06	2.02374e+06	3.03201e+06	2.61107e+07	1.50163e+07	6.68809e+06	2.10871e+07	7.74121e+06	2.57592e+07	2.71649e+06	1.73604e+07
N-epsilon-Acetyllysine	C8H16N2O3	188.116	10.982	2.15036e+07	2.35469e+07	1.95879e+07	1.91904e+07	1.86332e+07	1.85169e+07	3.27746e+07	2.15545e+07	2.81398e+07	2.3404e+07	1.69559e+07	3.03842e+07	3.3551e+07	2.06766e+07	1.99137e+07	1.88996e+07	2.42176e+07	1.7496e+07	1.227e+07	9.53933e+06	1.63083e+07	1.73528e+07	2.00355e+07	2.1282e+07	2.30395e+07	1.94793e+07	2.00947e+07	2.22288e+07
Trimethyllysine	C9 H20 N2 O2	188.152	17.291	8.39586e+08	9.38063e+08	8.43472e+08	7.71614e+08	7.92562e+08	7.52061e+08	1.15887e+09	1.02023e+09	1.06335e+09	1.02851e+09	8.26152e+08	9.15363e+08	7.12997e+08	5.45231e+08	9.12296e+08	8.12361e+08	9.33935e+08	7.45739e+08	5.48504e+08	3.74266e+08	6.61185e+08	8.75197e+08	1.09685e+09	1.03912e+09	1.04453e+09	9.48041e+08	9.22617e+08	8.35932e+08
Kynurenic acid	C10 H7 N O3	189.042	6.043	1.63995e+07	1.76926e+07	1.76535e+07	2.84253e+07	1.82152e+07	1.47768e+07	4.13469e+07	9.22888e+06	3.66636e+07	3.50551e+07	3.28074e+07	3.61864e+07	1.76378e+07	3.67922e+07	2.06808e+07	1.46618e+07	1.6575e+07	1.4372e+07	1.64375e+07	1.30584e+07	2.54724e+07	2.5997e+07	3.71e+07	3.68767e+07	5.06656e+07	5.0469e+07	3.24205e+07	3.39477e+07
N-Acetylglutamic acid	C7 H11 N O5	189.065	3.859	3.53138e+07	1.81231e+07	2.45776e+07	2.24062e+07	2.46087e+07	3.08085e+07	4.99035e+07	2.44757e+07	3.2511e+07	4.12896e+07	1.35683e+07	2.3594e+07	2.99188e+07	2.63552e+07	2.73568e+07	2.46429e+07	3.19609e+07	2.16008e+07	1.63678e+07	1.11766e+07	1.33796e+07	2.51049e+07	1.51255e+07	2.20151e+07	2.90726e+07	4.45194e+07	2.03488e+07	1.07631e+07
Homocitrulline	C7H15N3O3	189.112	12.232	9.60343e+07	8.53158e+07	8.73634e+07	8.38071e+07	7.94425e+07	5.66147e+07	1.46858e+08	8.3913e+07	1.19075e+08	1.08188e+08	6.16988e+07	9.08539e+07	4.78213e+07	6.06098e+07	1.22676e+08	1.04338e+08	1.07632e+08	7.59482e+07	5.37845e+07	3.8348e+07	7.22243e+07	7.64637e+07	8.64473e+07	8.5749e+07	1.08233e+08	9.59207e+07	9.39098e+07	8.53462e+07
L-TYROSINE(13C9_15N)	[13]C9 H11 [15]N O3	191.101	10.052	1.29854e+08	1.30157e+08	1.81141e+08	1.08098e+08	1.00348e+08	9.59212e+07	9.11429e+07	1.06632e+08	1.27403e+08	9.07115e+07	2.11539e+08	1.6787e+08	2.03077e+08	1.36972e+08	1.00481e+08	1.89688e+08	1.94068e+08	1.91486e+08	1.69275e+08	1.37986e+08	1.98405e+08	1.79165e+08	1.09927e+08	1.16867e+08	9.74514e+07	9.07553e+07	1.12078e+08	2.01092e+08
Ferulate	C10 H10 O4	194.058	2.939	3.31099e+07	2.85754e+07	2.37039e+07	1.88247e+07	2.72991e+07	3.19105e+07	3.23372e+07	1.68719e+07	2.63841e+07	2.49326e+07	9.16049e+06	2.18257e+07	1.29249e+07	2.18764e+07	2.03806e+07	2.05949e+07	3.15085e+07	1.63596e+07	1.60159e+07	1.28822e+07	1.19263e+07	1.8947e+07	9.95573e+06	1.55233e+07	2.38518e+07	1.89761e+07	1.68298e+07	1.76141e+07
Hydroxyhippuric acid	C9 H9 N O4	195.054	3.573	3.49867e+08	2.35495e+08	4.94168e+08	2.14187e+08	5.63019e+08	1.62576e+08	1.67586e+08	4.24998e+07	1.1045e+08	1.0774e+08	5.70767e+07	1.31212e+08	2.0259e+08	1.03138e+08	4.15604e+08	3.15926e+08	2.50428e+08	2.42411e+08	3.63926e+08	3.2258e+08	9.12396e+07	1.09962e+08	4.77301e+07	1.37792e+08	1.65514e+08	2.63672e+08	8.7301e+07	6.70831e+07
Dimethylarginine	C8 H18 N4 O2	202.143	14.821	2.81767e+08	2.65535e+08	2.55165e+08	2.35325e+08	1.89937e+08	2.25112e+08	2.76007e+08	3.08827e+08	2.48964e+08	2.7511e+08	1.39868e+08	2.66837e+08	2.14056e+08	1.70563e+08	2.46618e+08	2.34326e+08	1.17668e+08	2.02658e+08	2.00312e+08	1.31757e+08	2.20781e+08	2.00008e+08	2.37702e+08	2.31539e+08	1.82088e+08	2.30831e+08	2.33584e+08	2.20678e+08
Acetyl-L-carnitine	C9 H17 N O4	203.115	8.56	2.08731e+09	1.80269e+09	3.37389e+09	2.93268e+09	1.58916e+09	2.45584e+09	2.37038e+09	1.95242e+09	1.37788e+09	1.83715e+09	1.34069e+09	1.89612e+09	9.39534e+08	3.01436e+09	2.88738e+09	5.88534e+08	3.19646e+09	1.71092e+09	3.16532e+09	2.01918e+09	4.07544e+09	3.2696e+09	1.52785e+09	2.68034e+09	3.3234e+09	2.01968e+09	1.48897e+09	3.55182e+09
Indoxyl sulfate	C8 H7 N O4 S	213.01	4.675	1.52211e+09	1.5151e+09	7.29733e+08	9.56593e+08	6.0625e+08	1.14396e+09	9.92966e+08	5.15855e+08	1.28611e+09	1.01052e+09	1.09642e+09	1.33752e+09	2.18499e+09	1.1142e+09	5.64925e+08	6.99975e+08	1.16931e+09	9.84037e+08	6.76448e+08	6.731e+08	3.04132e+08	1.34344e+09	1.24565e+09	1.3654e+09	1.53799e+09	1.43536e+09	1.30354e+09	1.18405e+09
Propionylcarnitine	C10 H19 N O4	217.131	7.945	1.8605e+09	1.7564e+09	2.68923e+09	3.10122e+09	1.98599e+09	2.45906e+09	3.79073e+09	4.62333e+09	5.46568e+09	4.94306e+09	4.10475e+09	6.14742e+09	3.86084e+09	4.80711e+09	3.88476e+09	3.18327e+09	3.01076e+09	2.95957e+09	2.06958e+09	2.30162e+09	3.34282e+09	4.37939e+09	3.77e+09	4.80002e+09	7.4465e+09	4.95174e+09	5.4133e+09	4.46778e+09
Pantothenic acid	C9 H17 N O5	219.111	1.8	1.50534e+08	1.31786e+08	1.78564e+08	1.44678e+08	1.13326e+08	2.02231e+08	1.55362e+08	1.02488e+08	1.20294e+08	1.35358e+08	1.05835e+08	1.38541e+08	9.97447e+07	1.4022e+08	1.38775e+08	1.22756e+08	1.16795e+08	1.0815e+08	8.48911e+07	9.37182e+07	1.62331e+08	1.80037e+08	8.81178e+07	1.21163e+08	2.1071e+08	1.15611e+08	8.90825e+07	9.29731e+07
Cystathionine	C7 H14 N2 O4 S	222.067	15.289	4.46848e+06	4.57452e+06	1.93372e+06	3.36426e+06	4.18543e+06	4.0581e+06	2.12144e+06	3.87211e+06	6.92976e+06	5.09309e+06	3.4475e+06	3.34129e+06	1.55327e+06	2.38576e+06	1.53654e+06	2.45126e+06	2.51449e+06	2.61926e+06	1.5856e+06	1.0251e+06	1.59598e+06	3.60424e+06	4.07809e+06	2.69816e+06	3.96116e+06	1.9669e+06	3.35385e+06	2.25359e+06
Carnosine	C9 H14 N4 O3	226.106	16.856	1.00016e+07	7.91754e+06	6.90606e+06	1.2177e+07	9.28072e+06	1.3306e+07	1.26276e+07	6.42079e+06	1.36513e+07	1.19852e+07	6.64319e+06	7.07789e+06	8.12022e+06	5.62905e+06	1.03659e+07	1.1584e+07	1.43358e+07	8.08586e+06	4.93395e+06	3.35659e+06	6.9862e+06	6.29177e+06	7.05006e+06	7.6723e+06	1.90378e+07	9.04355e+06	6.4762e+06	4.74043e+06
Prolylleucine	C11 H20 N2 O3	228.147	8.013	2.1227e+07	2.2286e+07	1.44891e+07	1.43096e+07	2.03399e+07	2.00265e+07	1.90107e+07	1.23367e+07	1.76835e+07	2.13414e+07	1.43223e+07	1.02762e+07	1.03022e+07	1.43402e+07	2.00569e+07	1.73293e+07	2.76407e+07	2.0765e+07	2.22658e+07	2.42059e+07	9.53591e+06	1.13038e+07	2.86002e+07	2.15844e+07	1.38944e+07	1.72743e+07	1.55242e+07	8.31691e+06
Butanoylcarnitine	C11H21NO4	231.147	7.494	1.38932e+09	1.38543e+09	1.28793e+09	8.84911e+08	6.67798e+08	9.41101e+08	2.00222e+09	1.73193e+09	1.31436e+09	1.42294e+09	6.8115e+08	1.05208e+09	1.5412e+09	1.14267e+09	1.57042e+09	9.45118e+08	2.10896e+09	1.11662e+09	8.3175e+08	8.45693e+08	1.13599e+09	1.30046e+09	1.14178e+09	1.3836e+09	1.59601e+09	1.22108e+09	1.31948e+09	1.21684e+09
Cystine	C6 H12 N2 O4 S2	240.023	15.333	2.34847e+07	2.03089e+07	3.31914e+06	1.48089e+07	1.46046e+07	1.20021e+07	2.39552e+07	1.5142e+07	2.02012e+07	2.17673e+07	6.01923e+06	9.19661e+06	9.74699e+06	3.18331e+06	1.21576e+07	3.60905e+06	1.07175e+07	4.32255e+06	3.35857e+06	2.56807e+06	4.92971e+06	3.05305e+06	1.16031e+07	8.1287e+06	1.59824e+07	4.62899e+06	1.10027e+07	3.76624e+06
Anserine	C10 H16 N4 O3	240.122	17.14	2.89217e+07	3.70984e+07	2.05983e+07	3.46478e+07	2.35537e+07	3.03253e+07	2.96621e+07	1.21375e+07	2.87235e+07	1.96276e+07	8.49031e+06	1.3043e+07	1.49882e+07	1.09899e+07	2.80409e+07	2.94992e+07	4.33811e+07	2.95899e+07	1.44406e+07	9.88783e+06	1.73891e+07	1.47739e+07	1.41942e+07	1.04065e+07	3.6311e+07	2.00414e+07	1.20893e+07	7.421e+06
Cytidine	C9 H13 N3 O5	243.085	9.497	3.61193e+08	3.22044e+08	2.81866e+08	2.60976e+08	2.91722e+08	2.87462e+08	3.96097e+08	2.67824e+08	2.95171e+08	2.06275e+08	2.26367e+08	2.36241e+08	3.4072e+08	2.33102e+08	2.3612e+08	2.33837e+08	4.05153e+08	2.29604e+08	2.84108e+08	2.25846e+08	2.41508e+08	2.2467e+08	3.36238e+08	3.5347e+08	2.52424e+08	3.20925e+08	2.69406e+08	2.69199e+08
Uridine	C9 H12 N2 O6	244.07	5.539	1.02273e+08	1.05061e+08	1.20242e+08	9.99061e+07	1.52361e+08	1.59854e+08	2.15474e+08	9.79998e+07	1.29564e+08	1.59495e+08	1.05846e+08	1.76854e+08	9.59528e+07	1.64971e+08	1.37589e+08	1.07106e+08	1.38529e+08	1.23348e+08	1.26164e+08	1.07526e+08	1.15922e+08	1.3041e+08	1.5824e+08	1.74406e+08	1.82927e+08	1.7163e+08	1.56041e+08	1.06031e+08
Pseudouridine	C9 H12 N2 O6	244.07	8.059	4.63673e+07	4.96116e+07	3.5093e+07	4.7319e+07	5.73035e+07	4.03913e+07	4.39083e+07	5.11111e+07	4.84763e+07	5.86254e+07	3.54208e+07	5.68567e+07	4.191e+07	3.08117e+07	4.74836e+07	3.35262e+07	3.65625e+07	2.90295e+07	3.40428e+07	3.25373e+07	3.84884e+07	2.59244e+07	5.88978e+07	5.85016e+07	5.26914e+07	5.71762e+07	4.80972e+07	4.0136e+07
Ascorbic Acid-2-sulfate	C6H8O9S	255.989	5.072	4.38932e+08	4.94001e+08	4.25179e+08	5.72539e+08	4.1667e+08	5.28808e+08	6.48122e+08	2.99822e+08	4.63334e+08	4.33277e+08	2.27015e+08	3.74364e+08	3.70843e+08	2.74528e+08	5.14161e+08	3.15826e+08	3.7258e+08	3.19953e+08	3.254e+08	2.62932e+08	3.32404e+08	3.83246e+08	4.09756e+08	3.58359e+08	3.767e+08	4.43331e+08	3.11562e+08	2.64252e+08
Methylcytidine	C10 H15 N3 O5	257.101	8.962	1.36585e+08	1.32993e+08	1.24108e+08	1.26248e+08	1.22528e+08	1.4786e+08	1.26352e+08	1.3056e+08	1.47815e+08	1.27478e+08	1.01112e+08	1.26536e+08	1.41493e+08	1.01611e+08	1.40878e+08	1.25134e+08	1.13607e+08	1.3063e+08	1.07965e+08	8.01876e+07	1.26225e+08	1.05957e+08	1.18422e+08	1.44008e+08	1.77713e+08	1.40388e+08	1.44803e+08	1.43488e+08
Glycerophosphocholine	C8 H20 N O6 P	257.102	13.968	4.71119e+09	5.4534e+09	3.9928e+09	4.56464e+09	2.83553e+09	3.20304e+09	3.00689e+09	3.30251e+09	3.31991e+09	3.22371e+09	2.13634e+09	2.09516e+09	2.85258e+09	2.05836e+09	4.00234e+09	4.66898e+09	4.32942e+09	4.72012e+09	4.15346e+09	2.70837e+09	2.49759e+09	3.03436e+09	3.82909e+09	2.91278e+09	2.685e+09	2.61125e+09	3.55668e+09	3.24028e+09
Hexanoylcarnitine	C13 H25 N O4	259.178	6.988	2.55072e+07	2.36464e+07	3.40973e+07	2.88652e+07	1.6092e+07	1.57941e+07	4.27893e+07	3.03981e+07	1.75522e+07	3.33558e+07	2.72834e+07	2.86989e+07	2.9335e+07	2.3587e+07	4.03802e+07	2.08275e+07	2.89872e+07	2.21096e+07	2.22326e+07	2.05489e+07	3.35203e+07	3.31968e+07	3.34981e+07	5.52832e+07	4.38634e+07	2.78819e+07	2.12565e+07	3.6709e+07
Glutamylleucine	C11 H20 N2 O5	260.137	9.642	1.78676e+08	9.28076e+07	8.40786e+07	8.96062e+07	7.15961e+07	1.09891e+08	1.25709e+08	1.08929e+08	1.64156e+08	1.35507e+08	7.0634e+07	1.1434e+08	1.39848e+08	1.03899e+08	8.41716e+07	9.38733e+07	9.4092e+07	7.37973e+07	5.6597e+07	3.10725e+07	1.0851e+08	8.29338e+07	6.10911e+07	8.57119e+07	8.93843e+07	1.21533e+08	8.65046e+07	6.81206e+07
Adenosine	C10 H13 N5 O4	267.096	4.64	2.09187e+06	9.45764e+06	3.0248e+06	1.32891e+06	3.39194e+06	2.03487e+06	2.89809e+06	2.98966e+06	1.43452e+06	2.24968e+06	3.27265e+06	6.11224e+06	1.29925e+06	1.17923e+06	2.32886e+06	1.30536e+06	2.35037e+06	1.41055e+06	4.7729e+06	3.33449e+06	2.15717e+06	1.29227e+06	4.70469e+06	1.89913e+06	2.44563e+06	1.52209e+06	1.05297e+06	1.25868e+06
Hydroxyhexadecanoic acid	C16 H32 O3	272.235	1.334	4.22884e+06	6.52899e+06	6.0111e+06	7.18946e+06	6.03919e+06	9.17337e+06	2.16883e+06	3.51477e+06	1.85973e+06	3.46861e+06	2.52592e+06	3.393e+06	3.41943e+06	3.0881e+06	7.04101e+06	4.86637e+06	4.2144e+06	5.01023e+06	4.49761e+06	4.89396e+06	3.00949e+06	2.46322e+06	4.56554e+06	4.07034e+06	4.14783e+06	3.55584e+06	4.70352e+06	3.90349e+06
Glutamyl-glutamine	C10 H17 N3 O6	275.111	13.043	1.8172e+08	1.10497e+08	5.38719e+07	1.06823e+08	8.97673e+07	1.18892e+08	8.56471e+07	1.40844e+08	1.13533e+08	1.47552e+08	4.1708e+07	7.48405e+07	7.28982e+07	7.28413e+07	4.84941e+07	5.42263e+07	4.9733e+07	3.09032e+07	2.62009e+07	1.63359e+07	7.22367e+07	4.61319e+07	4.70389e+07	7.59382e+07	8.72971e+07	7.18734e+07	6.11736e+07	5.15928e+07
Xanthosine	C10 H12 N4 O6	284.076	7.962	7.22536e+06	9.41962e+06	5.32486e+06	7.61975e+06	6.58477e+06	6.23497e+06	6.53231e+06	5.57339e+06	3.6463e+06	5.26772e+06	1.14576e+07	2.82982e+06	3.75365e+06	2.57531e+06	1.08574e+07	7.04984e+06	6.61466e+06	5.85273e+06	8.72957e+06	7.66725e+06	2.97642e+06	3.49723e+06	1.09595e+07	1.29073e+07	4.63716e+06	1.35899e+07	9.6185e+06	4.49351e+06
N-Acetylcytidine	C11 H15 N3 O6	285.095	3.987	4.30607e+06	6.99839e+06	5.17467e+06	5.96758e+06	6.85867e+06	4.6523e+06	4.59483e+06	3.93076e+06	3.99567e+06	4.1291e+06	6.51062e+06	8.09847e+06	5.0312e+06	4.44861e+06	4.09645e+06	5.44193e+06	5.85841e+06	4.05921e+06	4.54351e+06	3.74851e+06	3.76273e+06	3.85608e+06	6.78406e+06	6.36318e+06	5.5039e+06	8.31127e+06	1.24891e+07	5.53192e+06
5'-Methylthioadenosine	C11 H15 N5 O3 S	297.089	2.153	6.58148e+06	8.01679e+06	6.05311e+06	7.85085e+06	4.13254e+06	4.65757e+06	1.17329e+07	1.37599e+07	1.18545e+07	9.56571e+06	1.47856e+07	6.31659e+06	3.45978e+06	5.25925e+06	3.81359e+06	4.04633e+06	4.63052e+06	2.25881e+06	3.45039e+06	3.60093e+06	4.78943e+06	7.90345e+06	1.26791e+07	1.14841e+07	1.32707e+07	9.72055e+06	1.01521e+07	8.79013e+06
Sphingosine (d18:1)	C18 H37 N O2	299.282	6.701	5.96616e+07	4.3513e+07	3.99238e+07	6.47298e+07	5.31914e+07	7.29885e+07	7.34035e+07	7.12516e+07	7.29395e+07	9.15885e+07	5.06983e+07	5.27522e+07	3.71493e+07	8.34474e+07	6.30425e+07	5.23234e+07	7.05325e+07	6.05837e+07	1.23021e+08	1.08661e+08	2.24918e+07	4.25351e+07	6.61404e+07	1.05454e+08	9.24735e+07	1.2015e+08	1.32088e+08	6.43829e+07
Decanoylcarnitine	C17 H33 N O4	315.24	6.401	1.58593e+07	1.29852e+07	1.9182e+07	1.54024e+07	7.58107e+06	1.14335e+07	1.62361e+07	1.1269e+07	8.3123e+06	1.33818e+07	9.4799e+06	1.28657e+07	1.12081e+07	1.14593e+07	1.27125e+07	1.1257e+07	1.42864e+07	1.63021e+07	1.5173e+07	1.05258e+07	1.51993e+07	1.64308e+07	1.96621e+07	2.51734e+07	1.87545e+07	1.12655e+07	1.15563e+07	1.25309e+07
Lauroylcarnitine	C19 H37 N O4	343.271	6.205	3.41283e+07	3.11419e+07	3.89928e+07	3.45998e+07	1.76884e+07	3.66673e+07	2.58217e+07	3.0588e+07	2.34896e+07	3.29591e+07	1.74051e+07	2.83828e+07	3.52949e+07	3.20053e+07	3.20583e+07	3.1479e+07	3.57105e+07	3.89382e+07	4.79946e+07	3.59752e+07	2.70395e+07	3.4072e+07	4.88431e+07	5.20501e+07	4.25855e+07	3.33735e+07	4.00428e+07	2.94503e+07
PLK	C17 H32 N4 O4	356.241	16.827	5.21881e+06	5.28344e+06	7.60534e+06	5.05699e+06	4.10741e+06	4.29817e+06	5.3996e+06	6.27384e+06	6.77422e+06	6.57881e+06	6.37404e+06	4.52864e+06	2.75656e+06	4.58202e+06	7.20495e+06	6.41073e+06	8.46448e+06	5.56004e+06	5.16663e+06	3.93264e+06	6.31487e+06	6.74182e+06	7.48938e+06	8.64717e+06	5.92359e+06	6.7068e+06	5.88677e+06	6.04376e+06
Riboflavin	C17 H20 N4 O6	376.137	5.346	2.70864e+07	1.76158e+07	1.85801e+07	2.16929e+07	2.03526e+07	2.391e+07	3.11045e+07	2.31226e+07	3.6038e+07	3.67884e+07	2.46416e+07	3.51724e+07	2.55865e+07	2.65568e+07	2.72755e+07	1.95725e+07	2.64298e+07	2.19812e+07	2.25086e+07	1.80273e+07	1.82818e+07	2.59136e+07	3.13767e+07	4.39945e+07	4.9572e+07	3.9568e+07	2.8888e+07	2.07967e+07
Palmitoylcarnitine	C23 H45 N O4	399.334	5.893	1.6189e+08	1.56965e+08	1.19467e+08	1.67123e+08	1.48828e+08	1.59939e+08	1.68567e+08	1.24979e+08	1.17726e+08	1.59565e+08	1.19123e+08	1.57116e+08	1.56494e+08	1.84127e+08	2.19354e+08	1.3115e+08	1.16067e+08	1.96696e+08	1.7515e+08	1.60508e+08	1.87556e+08	1.62666e+08	3.27898e+08	2.93631e+08	2.07648e+08	2.41413e+08	2.25987e+08	1.35296e+08
Tauro(cheno)deoxycholic Acid	C26 H45 N O6 S	499.297	4.261	9.95746e+07	1.14055e+08	1.29341e+08	1.28842e+08	8.44821e+07	1.54125e+08	1.19486e+08	8.19453e+08	1.39752e+08	1.12083e+08	1.19299e+08	1.67621e+08	1.09025e+08	1.27975e+08	9.64702e+07	8.07665e+07	1.04237e+08	1.61978e+08	1.14418e+08	1.0832e+08	2.0781e+08	1.40397e+08	1.64915e+08	1.05963e+08	3.06252e+08	1.75728e+08	1.20688e+08	1.71131e+08
Protoporphyrin	C34 H34 N4 O4	562.257	1.449	3.34637e+06	3.35297e+06	1.88973e+06	2.67565e+06	1.52775e+06	1.32371e+06	1.14205e+06	4.0781e+06	1.14234e+06	1.47539e+06	4.88896e+06	544026	1.53817e+06	1.23976e+06	1.52997e+06	1.37247e+06	2.64913e+06	2.08212e+06	2.88864e+06	1.53541e+06	1.05942e+06	2.39349e+06	2.15035e+06	3.77676e+06	858954	2.7826e+06	2.99897e+06	1.34494e+06
Sphingomyelin (d34:1)	C39 H79 N2 O6 P	702.566	8.951	9.93874e+08	1.02179e+09	9.89895e+08	9.05057e+08	6.24175e+08	1.09803e+09	6.87303e+08	1.05711e+09	1.01118e+09	9.40702e+08	6.83849e+08	7.74817e+08	9.51117e+08	9.37343e+08	9.20214e+08	1.04093e+09	8.48536e+08	1.09165e+09	9.87389e+08	9.14085e+08	6.61043e+08	8.6051e+08	8.15464e+08	7.19975e+08	1.13379e+09	8.96978e+08	1.01161e+09	8.93935e+08
Sphingomyelin (d36:1)	C41 H83 N2 O6 P	730.597	8.914	5.29001e+07	5.00313e+07	4.74566e+07	3.64779e+07	2.40975e+07	4.14903e+07	3.48248e+07	3.28067e+07	4.90284e+07	3.9965e+07	3.48132e+07	3.09339e+07	3.60386e+07	2.73207e+07	4.13409e+07	3.52025e+07	3.95136e+07	2.79299e+07	3.95626e+07	3.4712e+07	3.86378e+07	3.02654e+07	3.40467e+07	2.3255e+07	4.53169e+07	3.34277e+07	4.44736e+07	3.48201e+07
